# Supplementary material for: Experimental observation of the ν1+3ν3 combination bands of 16O14N18O and 18O14N18O in the near infrared spectral region
Source: Heliyon. 2024 Jan 24;10(3):e24853. doi: 10.1016/j.heliyon.2024.e24853 (PMC10844122; doi:10.1016/j.heliyon.2024.e24853)
Supplement: Multimedia component 2 [file mmc2.txt]

Spectrum of v1+3v3 combination overtone bands of 18^O14^N18^O, 16^O14^N18^O, and 16^O14^N16^O (data Fig.1)
Total mixture pressure ~8.2 mbar
wavenumber	absorption coefficient
[cm-1]	[cm-1]
6000.001	1.52E-07
5999.994	1.40E-07
5999.986	1.33E-07
5999.979	1.29E-07
5999.971	1.24E-07
5999.963	1.18E-07
5999.956	1.12E-07
5999.948	1.10E-07
5999.941	1.17E-07
5999.933	1.38E-07
5999.926	1.78E-07
5999.918	2.40E-07
5999.911	3.29E-07
5999.903	4.44E-07
5999.896	5.83E-07
5999.888	7.36E-07
5999.881	8.89E-07
5999.873	1.02E-06
5999.866	1.12E-06
5999.858	1.18E-06
5999.85	1.19E-06
5999.843	1.18E-06
5999.835	1.15E-06
5999.828	1.12E-06
5999.82	1.10E-06
5999.813	1.10E-06
5999.805	1.10E-06
5999.798	1.10E-06
5999.79	1.10E-06
5999.783	1.09E-06
5999.775	1.07E-06
5999.768	1.04E-06
5999.76	1.01E-06
5999.753	9.82E-07
5999.745	9.57E-07
5999.737	9.37E-07
5999.73	9.15E-07
5999.722	8.84E-07
5999.715	8.37E-07
5999.707	7.66E-07
5999.7	6.74E-07
5999.692	5.66E-07
5999.685	4.55E-07
5999.677	3.53E-07
5999.67	2.71E-07
5999.662	2.14E-07
5999.655	1.88E-07
5999.647	1.94E-07
5999.64	2.30E-07
5999.632	2.95E-07
5999.624	3.81E-07
5999.617	4.79E-07
5999.609	5.73E-07
5999.602	6.48E-07
5999.594	6.92E-07
5999.587	7.01E-07
5999.579	6.86E-07
5999.572	6.60E-07
5999.564	6.40E-07
5999.557	6.40E-07
5999.549	6.67E-07
5999.542	7.23E-07
5999.534	8.05E-07
5999.527	9.00E-07
5999.519	9.91E-07
5999.511	1.05E-06
5999.504	1.06E-06
5999.496	1.01E-06
5999.489	9.17E-07
5999.481	7.89E-07
5999.474	6.54E-07
5999.466	5.28E-07
5999.459	4.20E-07
5999.451	3.32E-07
5999.444	2.64E-07
5999.436	2.12E-07
5999.429	1.71E-07
5999.421	1.41E-07
5999.414	1.17E-07
5999.406	1.02E-07
5999.398	9.77E-08
5999.391	1.07E-07
5999.383	1.33E-07
5999.376	1.80E-07
5999.368	2.51E-07
5999.361	3.46E-07
5999.353	4.60E-07
5999.346	5.85E-07
5999.338	7.02E-07
5999.331	7.88E-07
5999.323	8.25E-07
5999.316	8.03E-07
5999.308	7.33E-07
5999.301	6.35E-07
5999.293	5.33E-07
5999.285	4.44E-07
5999.278	3.81E-07
5999.27	3.49E-07
5999.263	3.50E-07
5999.255	3.85E-07
5999.248	4.52E-07
5999.24	5.51E-07
5999.233	6.80E-07
5999.225	8.36E-07
5999.218	1.02E-06
5999.21	1.21E-06
5999.203	1.41E-06
5999.195	1.60E-06
5999.188	1.75E-06
5999.18	1.84E-06
5999.172	1.85E-06
5999.165	1.77E-06
5999.157	1.61E-06
5999.15	1.40E-06
5999.142	1.18E-06
5999.135	9.80E-07
5999.127	8.19E-07
5999.12	7.07E-07
5999.112	6.49E-07
5999.105	6.45E-07
5999.097	6.94E-07
5999.09	7.93E-07
5999.082	9.33E-07
5999.075	1.10E-06
5999.067	1.26E-06
5999.059	1.37E-06
5999.052	1.41E-06
5999.044	1.37E-06
5999.037	1.28E-06
5999.029	1.18E-06
5999.022	1.09E-06
5999.014	1.04E-06
5999.007	1.05E-06
5998.999	1.11E-06
5998.992	1.24E-06
5998.984	1.40E-06
5998.977	1.56E-06
5998.969	1.68E-06
5998.962	1.69E-06
5998.954	1.59E-06
5998.946	1.39E-06
5998.939	1.15E-06
5998.931	9.17E-07
5998.924	7.31E-07
5998.916	6.02E-07
5998.909	5.31E-07
5998.901	5.12E-07
5998.894	5.40E-07
5998.886	6.03E-07
5998.879	6.85E-07
5998.871	7.62E-07
5998.864	8.10E-07
5998.856	8.13E-07
5998.849	7.70E-07
5998.841	6.94E-07
5998.833	6.09E-07
5998.826	5.35E-07
5998.818	4.85E-07
5998.811	4.68E-07
5998.803	4.86E-07
5998.796	5.37E-07
5998.788	6.14E-07
5998.781	7.05E-07
5998.773	7.92E-07
5998.766	8.56E-07
5998.758	8.79E-07
5998.751	8.56E-07
5998.743	7.95E-07
5998.736	7.09E-07
5998.728	6.14E-07
5998.72	5.23E-07
5998.713	4.42E-07
5998.705	3.74E-07
5998.698	3.19E-07
5998.69	2.75E-07
5998.683	2.41E-07
5998.675	2.17E-07
5998.668	2.05E-07
5998.66	2.07E-07
5998.653	2.26E-07
5998.645	2.64E-07
5998.638	3.23E-07
5998.63	4.01E-07
5998.623	4.96E-07
5998.615	5.99E-07
5998.607	6.97E-07
5998.6	7.75E-07
5998.592	8.19E-07
5998.585	8.26E-07
5998.577	8.04E-07
5998.57	7.66E-07
5998.562	7.32E-07
5998.555	7.18E-07
5998.547	7.34E-07
5998.54	7.85E-07
5998.532	8.73E-07
5998.525	9.90E-07
5998.517	1.12E-06
5998.51	1.23E-06
5998.502	1.29E-06
5998.494	1.29E-06
5998.487	1.22E-06
5998.479	1.10E-06
5998.472	9.59E-07
5998.464	8.35E-07
5998.457	7.43E-07
5998.449	6.91E-07
5998.442	6.82E-07
5998.434	7.11E-07
5998.427	7.69E-07
5998.419	8.40E-07
5998.412	9.02E-07
5998.404	9.31E-07
5998.397	9.10E-07
5998.389	8.39E-07
5998.381	7.28E-07
5998.374	6.01E-07
5998.366	4.76E-07
5998.359	3.68E-07
5998.351	2.85E-07
5998.344	2.26E-07
5998.336	1.92E-07
5998.329	1.78E-07
5998.321	1.81E-07
5998.314	1.95E-07
5998.306	2.18E-07
5998.299	2.46E-07
5998.291	2.81E-07
5998.284	3.24E-07
5998.276	3.79E-07
5998.268	4.50E-07
5998.261	5.42E-07
5998.253	6.58E-07
5998.246	7.96E-07
5998.238	9.53E-07
5998.231	1.11E-06
5998.223	1.26E-06
5998.216	1.36E-06
5998.208	1.41E-06
5998.201	1.39E-06
5998.193	1.30E-06
5998.186	1.18E-06
5998.178	1.05E-06
5998.171	9.13E-07
5998.163	7.93E-07
5998.156	6.93E-07
5998.148	6.14E-07
5998.14	5.54E-07
5998.133	5.13E-07
5998.125	4.89E-07
5998.118	4.79E-07
5998.11	4.82E-07
5998.103	4.97E-07
5998.095	5.20E-07
5998.088	5.47E-07
5998.08	5.72E-07
5998.073	5.90E-07
5998.065	5.95E-07
5998.058	5.83E-07
5998.05	5.57E-07
5998.043	5.22E-07
5998.035	4.86E-07
5998.027	4.60E-07
5998.02	4.53E-07
5998.012	4.74E-07
5998.005	5.31E-07
5997.997	6.29E-07
5997.99	7.74E-07
5997.982	9.65E-07
5997.975	1.19E-06
5997.967	1.44E-06
5997.96	1.66E-06
5997.952	1.82E-06
5997.945	1.87E-06
5997.937	1.82E-06
5997.93	1.70E-06
5997.922	1.56E-06
5997.914	1.44E-06
5997.907	1.35E-06
5997.899	1.32E-06
5997.892	1.33E-06
5997.884	1.38E-06
5997.877	1.46E-06
5997.869	1.54E-06
5997.862	1.60E-06
5997.854	1.60E-06
5997.847	1.55E-06
5997.839	1.46E-06
5997.832	1.35E-06
5997.824	1.23E-06
5997.817	1.14E-06
5997.809	1.08E-06
5997.801	1.04E-06
5997.794	1.02E-06
5997.786	1.01E-06
5997.779	9.94E-07
5997.771	9.50E-07
5997.764	8.73E-07
5997.756	7.65E-07
5997.749	6.40E-07
5997.741	5.14E-07
5997.734	4.03E-07
5997.726	3.17E-07
5997.719	2.61E-07
5997.711	2.36E-07
5997.704	2.38E-07
5997.696	2.62E-07
5997.688	3.00E-07
5997.681	3.39E-07
5997.673	3.67E-07
5997.666	3.74E-07
5997.658	3.57E-07
5997.651	3.20E-07
5997.643	2.74E-07
5997.636	2.30E-07
5997.628	2.02E-07
5997.621	1.97E-07
5997.613	2.21E-07
5997.606	2.75E-07
5997.598	3.56E-07
5997.591	4.56E-07
5997.583	5.59E-07
5997.575	6.44E-07
5997.568	6.86E-07
5997.56	6.74E-07
5997.553	6.08E-07
5997.545	5.10E-07
5997.538	4.03E-07
5997.53	3.07E-07
5997.523	2.36E-07
5997.515	1.98E-07
5997.508	1.95E-07
5997.5	2.29E-07
5997.493	2.98E-07
5997.485	4.00E-07
5997.478	5.28E-07
5997.47	6.70E-07
5997.462	8.07E-07
5997.455	9.17E-07
5997.447	9.78E-07
5997.44	9.81E-07
5997.432	9.30E-07
5997.425	8.41E-07
5997.417	7.31E-07
5997.41	6.16E-07
5997.402	5.07E-07
5997.395	4.09E-07
5997.387	3.26E-07
5997.38	2.57E-07
5997.372	2.05E-07
5997.365	1.69E-07
5997.357	1.51E-07
5997.349	1.52E-07
5997.342	1.75E-07
5997.334	2.20E-07
5997.327	2.90E-07
5997.319	3.84E-07
5997.312	5.01E-07
5997.304	6.35E-07
5997.297	7.76E-07
5997.289	9.07E-07
5997.282	1.01E-06
5997.274	1.06E-06
5997.267	1.05E-06
5997.259	9.90E-07
5997.252	8.95E-07
5997.244	7.87E-07
5997.236	6.84E-07
5997.229	6.01E-07
5997.221	5.44E-07
5997.214	5.18E-07
5997.206	5.25E-07
5997.199	5.64E-07
5997.191	6.35E-07
5997.184	7.33E-07
5997.176	8.52E-07
5997.169	9.80E-07
5997.161	1.10E-06
5997.154	1.19E-06
5997.146	1.24E-06
5997.139	1.23E-06
5997.131	1.16E-06
5997.123	1.06E-06
5997.116	9.36E-07
5997.108	8.05E-07
5997.101	6.83E-07
5997.093	5.75E-07
5997.086	4.87E-07
5997.078	4.18E-07
5997.071	3.67E-07
5997.063	3.33E-07
5997.056	3.11E-07
5997.048	2.98E-07
5997.041	2.91E-07
5997.033	2.87E-07
5997.026	2.82E-07
5997.018	2.75E-07
5997.01	2.66E-07
5997.003	2.54E-07
5996.995	2.40E-07
5996.988	2.26E-07
5996.98	2.13E-07
5996.973	2.02E-07
5996.965	1.94E-07
5996.958	1.89E-07
5996.95	1.87E-07
5996.943	1.88E-07
5996.935	1.92E-07
5996.928	1.99E-07
5996.92	2.10E-07
5996.913	2.26E-07
5996.905	2.49E-07
5996.897	2.79E-07
5996.89	3.20E-07
5996.882	3.74E-07
5996.875	4.41E-07
5996.867	5.23E-07
5996.86	6.17E-07
5996.852	7.19E-07
5996.845	8.20E-07
5996.837	9.06E-07
5996.83	9.59E-07
5996.822	9.64E-07
5996.815	9.15E-07
5996.807	8.17E-07
5996.8	6.89E-07
5996.792	5.50E-07
5996.784	4.19E-07
5996.777	3.10E-07
5996.769	2.29E-07
5996.762	1.82E-07
5996.754	1.72E-07
5996.747	2.01E-07
5996.739	2.73E-07
5996.732	3.91E-07
5996.724	5.56E-07
5996.717	7.66E-07
5996.709	1.00E-06
5996.702	1.24E-06
5996.694	1.41E-06
5996.687	1.48E-06
5996.679	1.42E-06
5996.671	1.26E-06
5996.664	1.05E-06
5996.656	8.31E-07
5996.649	6.39E-07
5996.641	4.84E-07
5996.634	3.67E-07
5996.626	2.85E-07
5996.619	2.32E-07
5996.611	2.01E-07
5996.604	1.87E-07
5996.596	1.85E-07
5996.589	1.92E-07
5996.581	2.06E-07
5996.574	2.29E-07
5996.566	2.63E-07
5996.558	3.11E-07
5996.551	3.76E-07
5996.543	4.60E-07
5996.536	5.63E-07
5996.528	6.78E-07
5996.521	7.93E-07
5996.513	8.92E-07
5996.506	9.52E-07
5996.498	9.61E-07
5996.491	9.16E-07
5996.483	8.29E-07
5996.476	7.21E-07
5996.468	6.11E-07
5996.461	5.15E-07
5996.453	4.39E-07
5996.445	3.86E-07
5996.438	3.54E-07
5996.43	3.38E-07
5996.423	3.28E-07
5996.415	3.18E-07
5996.408	3.00E-07
5996.4	2.70E-07
5996.393	2.32E-07
5996.385	1.89E-07
5996.378	1.51E-07
5996.37	1.26E-07
5996.363	1.21E-07
5996.355	1.41E-07
5996.348	1.89E-07
5996.34	2.68E-07
5996.332	3.76E-07
5996.325	5.04E-07
5996.317	6.40E-07
5996.31	7.59E-07
5996.302	8.37E-07
5996.295	8.55E-07
5996.287	8.11E-07
5996.28	7.21E-07
5996.272	6.08E-07
5996.265	4.92E-07
5996.257	3.88E-07
5996.25	3.02E-07
5996.242	2.35E-07
5996.235	1.84E-07
5996.227	1.48E-07
5996.219	1.22E-07
5996.212	1.05E-07
5996.204	9.50E-08
5996.197	9.52E-08
5996.189	1.09E-07
5996.182	1.41E-07
5996.174	1.96E-07
5996.167	2.83E-07
5996.159	4.05E-07
5996.152	5.66E-07
5996.144	7.62E-07
5996.137	9.77E-07
5996.129	1.18E-06
5996.122	1.31E-06
5996.114	1.34E-06
5996.107	1.24E-06
5996.099	1.07E-06
5996.091	8.54E-07
5996.084	6.51E-07
5996.076	4.84E-07
5996.069	3.62E-07
5996.061	2.87E-07
5996.054	2.58E-07
5996.046	2.71E-07
5996.039	3.25E-07
5996.031	4.13E-07
5996.024	5.29E-07
5996.016	6.58E-07
5996.009	7.78E-07
5996.001	8.68E-07
5995.994	9.06E-07
5995.986	8.86E-07
5995.978	8.16E-07
5995.971	7.13E-07
5995.963	5.99E-07
5995.956	4.88E-07
5995.948	3.92E-07
5995.941	3.15E-07
5995.933	2.60E-07
5995.926	2.26E-07
5995.918	2.12E-07
5995.911	2.16E-07
5995.903	2.37E-07
5995.896	2.70E-07
5995.888	3.13E-07
5995.881	3.62E-07
5995.873	4.12E-07
5995.865	4.58E-07
5995.858	4.97E-07
5995.85	5.25E-07
5995.843	5.43E-07
5995.835	5.53E-07
5995.828	5.57E-07
5995.82	5.58E-07
5995.813	5.59E-07
5995.805	5.62E-07
5995.798	5.67E-07
5995.79	5.72E-07
5995.783	5.75E-07
5995.775	5.73E-07
5995.768	5.65E-07
5995.76	5.51E-07
5995.752	5.36E-07
5995.745	5.23E-07
5995.737	5.20E-07
5995.73	5.34E-07
5995.722	5.71E-07
5995.715	6.39E-07
5995.707	7.41E-07
5995.7	8.85E-07
5995.692	1.07E-06
5995.685	1.29E-06
5995.677	1.55E-06
5995.67	1.80E-06
5995.662	2.03E-06
5995.655	2.18E-06
5995.647	2.23E-06
5995.639	2.17E-06
5995.632	2.03E-06
5995.624	1.84E-06
5995.617	1.62E-06
5995.609	1.40E-06
5995.602	1.19E-06
5995.594	1.00E-06
5995.587	8.32E-07
5995.579	6.78E-07
5995.572	5.42E-07
5995.564	4.24E-07
5995.557	3.27E-07
5995.549	2.51E-07
5995.542	1.98E-07
5995.534	1.69E-07
5995.526	1.65E-07
5995.519	1.86E-07
5995.511	2.33E-07
5995.504	3.06E-07
5995.496	4.05E-07
5995.489	5.30E-07
5995.481	6.76E-07
5995.474	8.39E-07
5995.466	1.01E-06
5995.459	1.18E-06
5995.451	1.35E-06
5995.444	1.49E-06
5995.436	1.60E-06
5995.429	1.69E-06
5995.421	1.73E-06
5995.413	1.75E-06
5995.406	1.74E-06
5995.398	1.70E-06
5995.391	1.65E-06
5995.383	1.59E-06
5995.376	1.52E-06
5995.368	1.46E-06
5995.361	1.41E-06
5995.353	1.36E-06
5995.346	1.31E-06
5995.338	1.26E-06
5995.331	1.20E-06
5995.323	1.13E-06
5995.316	1.05E-06
5995.308	9.63E-07
5995.3	8.80E-07
5995.293	8.09E-07
5995.285	7.60E-07
5995.278	7.41E-07
5995.27	7.55E-07
5995.263	8.08E-07
5995.255	8.97E-07
5995.248	1.02E-06
5995.24	1.16E-06
5995.233	1.29E-06
5995.225	1.37E-06
5995.218	1.36E-06
5995.21	1.27E-06
5995.203	1.09E-06
5995.195	8.86E-07
5995.187	6.81E-07
5995.18	5.06E-07
5995.172	3.73E-07
5995.165	2.87E-07
5995.157	2.46E-07
5995.15	2.49E-07
5995.142	2.92E-07
5995.135	3.72E-07
5995.127	4.82E-07
5995.12	6.09E-07
5995.112	7.34E-07
5995.105	8.33E-07
5995.097	8.87E-07
5995.09	8.87E-07
5995.082	8.38E-07
5995.074	7.60E-07
5995.067	6.72E-07
5995.059	5.91E-07
5995.052	5.26E-07
5995.044	4.80E-07
5995.037	4.52E-07
5995.029	4.38E-07
5995.022	4.31E-07
5995.014	4.24E-07
5995.007	4.10E-07
5994.999	3.86E-07
5994.992	3.49E-07
5994.984	3.04E-07
5994.977	2.54E-07
5994.969	2.07E-07
5994.961	1.67E-07
5994.954	1.41E-07
5994.946	1.30E-07
5994.939	1.36E-07
5994.931	1.61E-07
5994.924	2.03E-07
5994.916	2.59E-07
5994.909	3.28E-07
5994.901	4.02E-07
5994.894	4.76E-07
5994.886	5.40E-07
5994.879	5.87E-07
5994.871	6.11E-07
5994.864	6.09E-07
5994.856	5.81E-07
5994.848	5.34E-07
5994.841	4.73E-07
5994.833	4.06E-07
5994.826	3.40E-07
5994.818	2.80E-07
5994.811	2.30E-07
5994.803	1.93E-07
5994.796	1.73E-07
5994.788	1.71E-07
5994.781	1.91E-07
5994.773	2.34E-07
5994.766	3.03E-07
5994.758	4.03E-07
5994.751	5.36E-07
5994.743	7.02E-07
5994.735	8.98E-07
5994.728	1.11E-06
5994.72	1.32E-06
5994.713	1.49E-06
5994.705	1.58E-06
5994.698	1.56E-06
5994.69	1.44E-06
5994.683	1.24E-06
5994.675	1.03E-06
5994.668	8.18E-07
5994.66	6.39E-07
5994.653	4.98E-07
5994.645	3.96E-07
5994.638	3.29E-07
5994.63	2.92E-07
5994.622	2.78E-07
5994.615	2.79E-07
5994.607	2.88E-07
5994.6	2.97E-07
5994.592	2.98E-07
5994.585	2.88E-07
5994.577	2.67E-07
5994.57	2.38E-07
5994.562	2.06E-07
5994.555	1.77E-07
5994.547	1.56E-07
5994.54	1.46E-07
5994.532	1.48E-07
5994.525	1.63E-07
5994.517	1.89E-07
5994.509	2.28E-07
5994.502	2.78E-07
5994.494	3.42E-07
5994.487	4.24E-07
5994.479	5.32E-07
5994.472	6.76E-07
5994.464	8.74E-07
5994.457	1.15E-06
5994.449	1.52E-06
5994.442	2.02E-06
5994.434	2.67E-06
5994.427	3.44E-06
5994.419	4.19E-06
5994.412	4.63E-06
5994.404	4.53E-06
5994.396	3.93E-06
5994.389	3.12E-06
5994.381	2.36E-06
5994.374	1.75E-06
5994.366	1.29E-06
5994.359	9.56E-07
5994.351	7.20E-07
5994.344	5.54E-07
5994.336	4.36E-07
5994.329	3.52E-07
5994.321	2.90E-07
5994.314	2.43E-07
5994.306	2.07E-07
5994.299	1.82E-07
5994.291	1.69E-07
5994.283	1.71E-07
5994.276	1.91E-07
5994.268	2.33E-07
5994.261	2.98E-07
5994.253	3.85E-07
5994.246	4.87E-07
5994.238	5.94E-07
5994.231	6.86E-07
5994.223	7.44E-07
5994.216	7.55E-07
5994.208	7.16E-07
5994.201	6.39E-07
5994.193	5.44E-07
5994.186	4.48E-07
5994.178	3.66E-07
5994.17	3.04E-07
5994.163	2.62E-07
5994.155	2.39E-07
5994.148	2.30E-07
5994.14	2.28E-07
5994.133	2.27E-07
5994.125	2.21E-07
5994.118	2.10E-07
5994.11	1.93E-07
5994.103	1.74E-07
5994.095	1.57E-07
5994.088	1.48E-07
5994.08	1.48E-07
5994.073	1.59E-07
5994.065	1.78E-07
5994.057	2.01E-07
5994.05	2.23E-07
5994.042	2.38E-07
5994.035	2.43E-07
5994.027	2.38E-07
5994.02	2.27E-07
5994.012	2.17E-07
5994.005	2.15E-07
5993.997	2.29E-07
5993.99	2.62E-07
5993.982	3.18E-07
5993.975	3.95E-07
5993.967	4.90E-07
5993.96	5.93E-07
5993.952	6.92E-07
5993.945	7.74E-07
5993.937	8.29E-07
5993.929	8.55E-07
5993.922	8.61E-07
5993.914	8.58E-07
5993.907	8.59E-07
5993.899	8.74E-07
5993.892	9.04E-07
5993.884	9.46E-07
5993.877	9.85E-07
5993.869	1.01E-06
5993.862	9.87E-07
5993.854	9.20E-07
5993.847	8.12E-07
5993.839	6.77E-07
5993.832	5.40E-07
5993.824	4.16E-07
5993.816	3.17E-07
5993.809	2.47E-07
5993.801	2.06E-07
5993.794	1.89E-07
5993.786	1.90E-07
5993.779	2.01E-07
5993.771	2.11E-07
5993.764	2.12E-07
5993.756	2.02E-07
5993.749	1.81E-07
5993.741	1.56E-07
5993.734	1.39E-07
5993.726	1.39E-07
5993.719	1.66E-07
5993.711	2.26E-07
5993.703	3.26E-07
5993.696	4.67E-07
5993.688	6.46E-07
5993.681	8.45E-07
5993.673	1.03E-06
5993.666	1.15E-06
5993.658	1.18E-06
5993.651	1.10E-06
5993.643	9.49E-07
5993.636	7.75E-07
5993.628	6.12E-07
5993.621	4.79E-07
5993.613	3.81E-07
5993.606	3.17E-07
5993.598	2.79E-07
5993.59	2.59E-07
5993.583	2.47E-07
5993.575	2.37E-07
5993.568	2.24E-07
5993.56	2.10E-07
5993.553	1.99E-07
5993.545	2.00E-07
5993.538	2.22E-07
5993.53	2.77E-07
5993.523	3.74E-07
5993.515	5.24E-07
5993.508	7.38E-07
5993.5	1.02E-06
5993.493	1.36E-06
5993.485	1.71E-06
5993.477	1.99E-06
5993.47	2.11E-06
5993.462	2.03E-06
5993.455	1.77E-06
5993.447	1.45E-06
5993.44	1.14E-06
5993.432	8.75E-07
5993.425	6.70E-07
5993.417	5.22E-07
5993.41	4.22E-07
5993.402	3.64E-07
5993.395	3.40E-07
5993.387	3.47E-07
5993.38	3.81E-07
5993.372	4.42E-07
5993.364	5.32E-07
5993.357	6.54E-07
5993.349	8.08E-07
5993.342	9.94E-07
5993.334	1.20E-06
5993.327	1.40E-06
5993.319	1.56E-06
5993.312	1.64E-06
5993.304	1.60E-06
5993.297	1.45E-06
5993.289	1.24E-06
5993.282	1.01E-06
5993.274	7.92E-07
5993.267	6.10E-07
5993.259	4.68E-07
5993.251	3.67E-07
5993.244	2.99E-07
5993.236	2.59E-07
5993.229	2.36E-07
5993.221	2.23E-07
5993.214	2.13E-07
5993.206	1.99E-07
5993.199	1.81E-07
5993.191	1.59E-07
5993.184	1.39E-07
5993.176	1.24E-07
5993.169	1.19E-07
5993.161	1.26E-07
5993.154	1.45E-07
5993.146	1.74E-07
5993.138	2.07E-07
5993.131	2.37E-07
5993.123	2.58E-07
5993.116	2.66E-07
5993.108	2.63E-07
5993.101	2.53E-07
5993.093	2.45E-07
5993.086	2.47E-07
5993.078	2.68E-07
5993.071	3.13E-07
5993.063	3.85E-07
5993.056	4.81E-07
5993.048	5.96E-07
5993.041	7.16E-07
5993.033	8.21E-07
5993.025	8.93E-07
5993.018	9.21E-07
5993.01	9.09E-07
5993.003	8.74E-07
5992.995	8.35E-07
5992.988	8.10E-07
5992.98	8.12E-07
5992.973	8.43E-07
5992.965	9.00E-07
5992.958	9.69E-07
5992.95	1.03E-06
5992.943	1.05E-06
5992.935	1.01E-06
5992.928	9.06E-07
5992.92	7.59E-07
5992.912	5.95E-07
5992.905	4.39E-07
5992.897	3.09E-07
5992.89	2.11E-07
5992.882	1.48E-07
5992.875	1.17E-07
5992.867	1.12E-07
5992.86	1.27E-07
5992.852	1.52E-07
5992.845	1.79E-07
5992.837	2.00E-07
5992.83	2.07E-07
5992.822	2.02E-07
5992.815	1.86E-07
5992.807	1.65E-07
5992.799	1.46E-07
5992.792	1.32E-07
5992.784	1.24E-07
5992.777	1.23E-07
5992.769	1.26E-07
5992.762	1.27E-07
5992.754	1.26E-07
5992.747	1.20E-07
5992.739	1.13E-07
5992.732	1.08E-07
5992.724	1.12E-07
5992.717	1.32E-07
5992.709	1.74E-07
5992.702	2.43E-07
5992.694	3.41E-07
5992.686	4.67E-07
5992.679	6.11E-07
5992.671	7.54E-07
5992.664	8.67E-07
5992.656	9.20E-07
5992.649	8.99E-07
5992.641	8.11E-07
5992.634	6.83E-07
5992.626	5.45E-07
5992.619	4.21E-07
5992.611	3.24E-07
5992.604	2.60E-07
5992.596	2.32E-07
5992.589	2.37E-07
5992.581	2.77E-07
5992.573	3.50E-07
5992.566	4.56E-07
5992.558	5.96E-07
5992.551	7.71E-07
5992.543	9.79E-07
5992.536	1.22E-06
5992.528	1.47E-06
5992.521	1.70E-06
5992.513	1.88E-06
5992.506	1.94E-06
5992.498	1.86E-06
5992.491	1.66E-06
5992.483	1.39E-06
5992.476	1.12E-06
5992.468	8.77E-07
5992.46	6.91E-07
5992.453	5.66E-07
5992.445	5.04E-07
5992.438	5.03E-07
5992.43	5.62E-07
5992.423	6.77E-07
5992.415	8.41E-07
5992.408	1.03E-06
5992.4	1.21E-06
5992.393	1.32E-06
5992.385	1.32E-06
5992.378	1.21E-06
5992.37	1.04E-06
5992.363	8.41E-07
5992.355	6.71E-07
5992.347	5.48E-07
5992.34	4.77E-07
5992.332	4.61E-07
5992.325	4.95E-07
5992.317	5.73E-07
5992.31	6.83E-07
5992.302	8.05E-07
5992.295	9.11E-07
5992.287	9.73E-07
5992.28	9.74E-07
5992.272	9.17E-07
5992.265	8.22E-07
5992.257	7.14E-07
5992.25	6.12E-07
5992.242	5.27E-07
5992.234	4.61E-07
5992.227	4.12E-07
5992.219	3.74E-07
5992.212	3.43E-07
5992.204	3.14E-07
5992.197	2.85E-07
5992.189	2.58E-07
5992.182	2.39E-07
5992.174	2.32E-07
5992.167	2.45E-07
5992.159	2.83E-07
5992.152	3.49E-07
5992.144	4.42E-07
5992.137	5.57E-07
5992.129	6.79E-07
5992.121	7.84E-07
5992.114	8.46E-07
5992.106	8.42E-07
5992.099	7.73E-07
5992.091	6.58E-07
5992.084	5.23E-07
5992.076	3.93E-07
5992.069	2.83E-07
5992.061	2.00E-07
5992.054	1.43E-07
5992.046	1.09E-07
5992.039	9.40E-08
5992.031	9.10E-08
5992.024	9.37E-08
5992.016	9.71E-08
5992.008	9.86E-08
5992.001	9.95E-08
5991.993	1.04E-07
5991.986	1.19E-07
5991.978	1.52E-07
5991.971	2.12E-07
5991.963	3.08E-07
5991.956	4.48E-07
5991.948	6.41E-07
5991.941	8.92E-07
5991.933	1.20E-06
5991.926	1.54E-06
5991.918	1.86E-06
5991.911	2.10E-06
5991.903	2.18E-06
5991.896	2.09E-06
5991.888	1.87E-06
5991.88	1.58E-06
5991.873	1.29E-06
5991.865	1.03E-06
5991.858	8.03E-07
5991.85	6.21E-07
5991.843	4.76E-07
5991.835	3.62E-07
5991.828	2.74E-07
5991.82	2.08E-07
5991.813	1.60E-07
5991.805	1.27E-07
5991.798	1.06E-07
5991.79	9.38E-08
5991.783	8.78E-08
5991.775	8.53E-08
5991.767	8.37E-08
5991.76	8.11E-08
5991.752	7.68E-08
5991.745	7.11E-08
5991.737	6.53E-08
5991.73	6.14E-08
5991.722	6.13E-08
5991.715	6.62E-08
5991.707	7.64E-08
5991.7	9.10E-08
5991.692	1.08E-07
5991.685	1.23E-07
5991.677	1.34E-07
5991.67	1.39E-07
5991.662	1.35E-07
5991.654	1.25E-07
5991.647	1.12E-07
5991.639	9.81E-08
5991.632	8.85E-08
5991.624	8.57E-08
5991.617	9.13E-08
5991.609	1.05E-07
5991.602	1.25E-07
5991.594	1.49E-07
5991.587	1.74E-07
5991.579	1.95E-07
5991.572	2.13E-07
5991.564	2.27E-07
5991.557	2.41E-07
5991.549	2.60E-07
5991.541	2.88E-07
5991.534	3.32E-07
5991.526	3.93E-07
5991.519	4.75E-07
5991.511	5.76E-07
5991.504	6.93E-07
5991.496	8.19E-07
5991.489	9.43E-07
5991.481	1.06E-06
5991.474	1.15E-06
5991.466	1.23E-06
5991.459	1.29E-06
5991.451	1.34E-06
5991.444	1.40E-06
5991.436	1.46E-06
5991.428	1.53E-06
5991.421	1.59E-06
5991.413	1.64E-06
5991.406	1.67E-06
5991.398	1.66E-06
5991.391	1.61E-06
5991.383	1.54E-06
5991.376	1.47E-06
5991.368	1.40E-06
5991.361	1.37E-06
5991.353	1.37E-06
5991.346	1.40E-06
5991.338	1.47E-06
5991.331	1.56E-06
5991.323	1.65E-06
5991.315	1.70E-06
5991.308	1.70E-06
5991.3	1.64E-06
5991.293	1.53E-06
5991.285	1.41E-06
5991.278	1.29E-06
5991.27	1.20E-06
5991.263	1.15E-06
5991.255	1.15E-06
5991.248	1.19E-06
5991.24	1.27E-06
5991.233	1.35E-06
5991.225	1.42E-06
5991.218	1.42E-06
5991.21	1.36E-06
5991.202	1.22E-06
5991.195	1.04E-06
5991.187	8.58E-07
5991.18	6.96E-07
5991.172	5.70E-07
5991.165	4.85E-07
5991.157	4.42E-07
5991.15	4.34E-07
5991.142	4.55E-07
5991.135	4.93E-07
5991.127	5.37E-07
5991.12	5.74E-07
5991.112	5.93E-07
5991.105	5.93E-07
5991.097	5.80E-07
5991.089	5.65E-07
5991.082	5.63E-07
5991.074	5.86E-07
5991.067	6.43E-07
5991.059	7.41E-07
5991.052	8.79E-07
5991.044	1.05E-06
5991.037	1.23E-06
5991.029	1.39E-06
5991.022	1.48E-06
5991.014	1.47E-06
5991.007	1.36E-06
5990.999	1.18E-06
5990.992	9.73E-07
5990.984	7.77E-07
5990.976	6.09E-07
5990.969	4.75E-07
5990.961	3.75E-07
5990.954	3.05E-07
5990.946	2.58E-07
5990.939	2.29E-07
5990.931	2.16E-07
5990.924	2.15E-07
5990.916	2.29E-07
5990.909	2.60E-07
5990.901	3.15E-07
5990.894	4.00E-07
5990.886	5.26E-07
5990.879	7.04E-07
5990.871	9.44E-07
5990.863	1.25E-06
5990.856	1.62E-06
5990.848	2.01E-06
5990.841	2.33E-06
5990.833	2.49E-06
5990.826	2.41E-06
5990.818	2.13E-06
5990.811	1.76E-06
5990.803	1.38E-06
5990.796	1.06E-06
5990.788	8.01E-07
5990.781	6.10E-07
5990.773	4.75E-07
5990.766	3.87E-07
5990.758	3.38E-07
5990.75	3.19E-07
5990.743	3.24E-07
5990.735	3.48E-07
5990.728	3.83E-07
5990.72	4.24E-07
5990.713	4.63E-07
5990.705	4.93E-07
5990.698	5.09E-07
5990.69	5.07E-07
5990.683	4.86E-07
5990.675	4.49E-07
5990.668	4.02E-07
5990.66	3.53E-07
5990.653	3.11E-07
5990.645	2.82E-07
5990.637	2.73E-07
5990.63	2.88E-07
5990.622	3.32E-07
5990.615	4.05E-07
5990.607	5.05E-07
5990.6	6.28E-07
5990.592	7.60E-07
5990.585	8.82E-07
5990.577	9.70E-07
5990.57	1.01E-06
5990.562	9.82E-07
5990.555	9.11E-07
5990.547	8.14E-07
5990.54	7.13E-07
5990.532	6.22E-07
5990.524	5.52E-07
5990.517	5.03E-07
5990.509	4.73E-07
5990.502	4.54E-07
5990.494	4.38E-07
5990.487	4.15E-07
5990.479	3.80E-07
5990.472	3.31E-07
5990.464	2.72E-07
5990.457	2.09E-07
5990.449	1.52E-07
5990.442	1.08E-07
5990.434	8.19E-08
5990.427	7.64E-08
5990.419	9.21E-08
5990.411	1.27E-07
5990.404	1.76E-07
5990.396	2.32E-07
5990.389	2.86E-07
5990.381	3.30E-07
5990.374	3.56E-07
5990.366	3.65E-07
5990.359	3.63E-07
5990.351	3.58E-07
5990.344	3.62E-07
5990.336	3.84E-07
5990.329	4.32E-07
5990.321	5.11E-07
5990.314	6.22E-07
5990.306	7.63E-07
5990.298	9.23E-07
5990.291	1.08E-06
5990.283	1.22E-06
5990.276	1.29E-06
5990.268	1.30E-06
5990.261	1.25E-06
5990.253	1.14E-06
5990.246	1.01E-06
5990.238	8.76E-07
5990.231	7.52E-07
5990.223	6.43E-07
5990.216	5.47E-07
5990.208	4.65E-07
5990.201	3.92E-07
5990.193	3.28E-07
5990.185	2.74E-07
5990.178	2.33E-07
5990.17	2.08E-07
5990.163	2.04E-07
5990.155	2.28E-07
5990.148	2.85E-07
5990.14	3.80E-07
5990.133	5.18E-07
5990.125	7.00E-07
5990.118	9.20E-07
5990.11	1.16E-06
5990.103	1.37E-06
5990.095	1.50E-06
5990.088	1.51E-06
5990.08	1.40E-06
5990.072	1.21E-06
5990.065	1.00E-06
5990.057	8.11E-07
5990.05	6.63E-07
5990.042	5.68E-07
5990.035	5.29E-07
5990.027	5.45E-07
5990.02	6.14E-07
5990.012	7.32E-07
5990.005	8.91E-07
5989.997	1.07E-06
5989.99	1.24E-06
5989.982	1.35E-06
5989.975	1.38E-06
5989.967	1.31E-06
5989.959	1.16E-06
5989.952	9.68E-07
5989.944	7.72E-07
5989.937	5.96E-07
5989.929	4.51E-07
5989.922	3.39E-07
5989.914	2.60E-07
5989.907	2.09E-07
5989.899	1.85E-07
5989.892	1.82E-07
5989.884	1.98E-07
5989.877	2.29E-07
5989.869	2.72E-07
5989.862	3.21E-07
5989.854	3.73E-07
5989.847	4.20E-07
5989.839	4.56E-07
5989.831	4.76E-07
5989.824	4.75E-07
5989.816	4.54E-07
5989.809	4.15E-07
5989.801	3.63E-07
5989.794	3.06E-07
5989.786	2.49E-07
5989.779	1.97E-07
5989.771	1.54E-07
5989.764	1.22E-07
5989.756	9.88E-08
5989.749	8.45E-08
5989.741	7.66E-08
5989.734	7.27E-08
5989.726	7.08E-08
5989.718	7.02E-08
5989.711	7.14E-08
5989.703	7.69E-08
5989.696	9.07E-08
5989.688	1.18E-07
5989.681	1.65E-07
5989.673	2.38E-07
5989.666	3.46E-07
5989.658	4.97E-07
5989.651	6.99E-07
5989.643	9.60E-07
5989.636	1.28E-06
5989.628	1.64E-06
5989.621	2.01E-06
5989.613	2.32E-06
5989.605	2.52E-06
5989.598	2.56E-06
5989.59	2.47E-06
5989.583	2.30E-06
5989.575	2.10E-06
5989.568	1.90E-06
5989.56	1.74E-06
5989.553	1.61E-06
5989.545	1.51E-06
5989.538	1.42E-06
5989.53	1.34E-06
5989.523	1.25E-06
5989.515	1.15E-06
5989.508	1.04E-06
5989.5	9.09E-07
5989.492	7.78E-07
5989.485	6.50E-07
5989.477	5.33E-07
5989.47	4.29E-07
5989.462	3.40E-07
5989.455	2.68E-07
5989.447	2.12E-07
5989.44	1.69E-07
5989.432	1.39E-07
5989.425	1.19E-07
5989.417	1.07E-07
5989.41	1.02E-07
5989.402	1.01E-07
5989.395	1.04E-07
5989.387	1.08E-07
5989.379	1.11E-07
5989.372	1.13E-07
5989.364	1.13E-07
5989.357	1.13E-07
5989.349	1.14E-07
5989.342	1.18E-07
5989.334	1.27E-07
5989.327	1.44E-07
5989.319	1.72E-07
5989.312	2.09E-07
5989.304	2.57E-07
5989.297	3.12E-07
5989.289	3.70E-07
5989.282	4.21E-07
5989.274	4.57E-07
5989.266	4.72E-07
5989.259	4.61E-07
5989.251	4.26E-07
5989.244	3.75E-07
5989.236	3.17E-07
5989.229	2.60E-07
5989.221	2.11E-07
5989.214	1.74E-07
5989.206	1.49E-07
5989.199	1.36E-07
5989.191	1.32E-07
5989.184	1.33E-07
5989.176	1.36E-07
5989.169	1.38E-07
5989.161	1.38E-07
5989.153	1.37E-07
5989.146	1.40E-07
5989.138	1.50E-07
5989.131	1.74E-07
5989.123	2.18E-07
5989.116	2.88E-07
5989.108	3.89E-07
5989.101	5.25E-07
5989.093	6.98E-07
5989.086	9.03E-07
5989.078	1.13E-06
5989.071	1.36E-06
5989.063	1.55E-06
5989.056	1.69E-06
5989.048	1.76E-06
5989.04	1.76E-06
5989.033	1.72E-06
5989.025	1.64E-06
5989.018	1.56E-06
5989.01	1.48E-06
5989.003	1.40E-06
5988.995	1.32E-06
5988.988	1.23E-06
5988.98	1.14E-06
5988.973	1.02E-06
5988.965	8.96E-07
5988.958	7.65E-07
5988.95	6.35E-07
5988.943	5.14E-07
5988.935	4.07E-07
5988.927	3.16E-07
5988.92	2.42E-07
5988.912	1.84E-07
5988.905	1.40E-07
5988.897	1.07E-07
5988.89	8.31E-08
5988.882	6.64E-08
5988.875	5.49E-08
5988.867	4.74E-08
5988.86	4.29E-08
5988.852	4.11E-08
5988.845	4.15E-08
5988.837	4.39E-08
5988.83	4.77E-08
5988.822	5.26E-08
5988.814	5.81E-08
5988.807	6.39E-08
5988.799	6.97E-08
5988.792	7.57E-08
5988.784	8.21E-08
5988.777	8.90E-08
5988.769	9.63E-08
5988.762	1.03E-07
5988.754	1.10E-07
5988.747	1.15E-07
5988.739	1.17E-07
5988.732	1.18E-07
5988.724	1.18E-07
5988.717	1.20E-07
5988.709	1.29E-07
5988.701	1.50E-07
5988.694	1.89E-07
5988.686	2.51E-07
5988.679	3.44E-07
5988.671	4.74E-07
5988.664	6.45E-07
5988.656	8.60E-07
5988.649	1.11E-06
5988.641	1.38E-06
5988.634	1.63E-06
5988.626	1.80E-06
5988.619	1.87E-06
5988.611	1.82E-06
5988.604	1.69E-06
5988.596	1.53E-06
5988.588	1.39E-06
5988.581	1.27E-06
5988.573	1.20E-06
5988.566	1.16E-06
5988.558	1.16E-06
5988.551	1.18E-06
5988.543	1.20E-06
5988.536	1.20E-06
5988.528	1.15E-06
5988.521	1.07E-06
5988.513	9.48E-07
5988.506	8.08E-07
5988.498	6.67E-07
5988.491	5.38E-07
5988.483	4.29E-07
5988.475	3.41E-07
5988.468	2.75E-07
5988.46	2.28E-07
5988.453	1.97E-07
5988.445	1.78E-07
5988.438	1.70E-07
5988.43	1.73E-07
5988.423	1.88E-07
5988.415	2.16E-07
5988.408	2.62E-07
5988.4	3.27E-07
5988.393	4.14E-07
5988.385	5.21E-07
5988.378	6.41E-07
5988.37	7.62E-07
5988.362	8.65E-07
5988.355	9.27E-07
5988.347	9.35E-07
5988.34	8.88E-07
5988.332	8.03E-07
5988.325	7.00E-07
5988.317	6.01E-07
5988.31	5.22E-07
5988.302	4.68E-07
5988.295	4.42E-07
5988.287	4.41E-07
5988.28	4.58E-07
5988.272	4.85E-07
5988.265	5.09E-07
5988.257	5.21E-07
5988.249	5.13E-07
5988.242	4.85E-07
5988.234	4.42E-07
5988.227	3.94E-07
5988.219	3.51E-07
5988.212	3.17E-07
5988.204	2.98E-07
5988.197	2.93E-07
5988.189	3.00E-07
5988.182	3.12E-07
5988.174	3.25E-07
5988.167	3.33E-07
5988.159	3.35E-07
5988.152	3.31E-07
5988.144	3.28E-07
5988.136	3.34E-07
5988.129	3.56E-07
5988.121	4.02E-07
5988.114	4.76E-07
5988.106	5.78E-07
5988.099	7.02E-07
5988.091	8.31E-07
5988.084	9.36E-07
5988.076	9.87E-07
5988.069	9.63E-07
5988.061	8.68E-07
5988.054	7.29E-07
5988.046	5.77E-07
5988.039	4.41E-07
5988.031	3.36E-07
5988.023	2.71E-07
5988.016	2.47E-07
5988.008	2.65E-07
5988.001	3.24E-07
5987.993	4.18E-07
5987.986	5.41E-07
5987.978	6.80E-07
5987.971	8.15E-07
5987.963	9.27E-07
5987.956	1.00E-06
5987.948	1.03E-06
5987.941	1.03E-06
5987.933	1.01E-06
5987.926	9.76E-07
5987.918	9.38E-07
5987.91	8.96E-07
5987.903	8.47E-07
5987.895	7.83E-07
5987.888	7.02E-07
5987.88	6.05E-07
5987.873	4.98E-07
5987.865	3.91E-07
5987.858	2.92E-07
5987.85	2.09E-07
5987.843	1.45E-07
5987.835	1.01E-07
5987.828	7.72E-08
5987.82	6.90E-08
5987.813	7.21E-08
5987.805	8.06E-08
5987.798	8.83E-08
5987.79	9.06E-08
5987.782	8.56E-08
5987.775	7.54E-08
5987.767	6.48E-08
5987.76	6.06E-08
5987.752	6.96E-08
5987.745	9.78E-08
5987.737	1.50E-07
5987.73	2.27E-07
5987.722	3.29E-07
5987.715	4.50E-07
5987.707	5.76E-07
5987.7	6.88E-07
5987.692	7.64E-07
5987.685	7.90E-07
5987.677	7.65E-07
5987.669	7.02E-07
5987.662	6.22E-07
5987.654	5.45E-07
5987.647	4.85E-07
5987.639	4.48E-07
5987.632	4.36E-07
5987.624	4.46E-07
5987.617	4.71E-07
5987.609	5.02E-07
5987.602	5.28E-07
5987.594	5.38E-07
5987.587	5.29E-07
5987.579	5.02E-07
5987.572	4.65E-07
5987.564	4.25E-07
5987.556	3.94E-07
5987.549	3.78E-07
5987.541	3.81E-07
5987.534	4.05E-07
5987.526	4.48E-07
5987.519	5.03E-07
5987.511	5.61E-07
5987.504	6.09E-07
5987.496	6.34E-07
5987.489	6.26E-07
5987.481	5.85E-07
5987.474	5.20E-07
5987.466	4.43E-07
5987.459	3.69E-07
5987.451	3.07E-07
5987.443	2.66E-07
5987.436	2.51E-07
5987.428	2.62E-07
5987.421	3.03E-07
5987.413	3.70E-07
5987.406	4.62E-07
5987.398	5.70E-07
5987.391	6.83E-07
5987.383	7.83E-07
5987.376	8.53E-07
5987.368	8.76E-07
5987.361	8.49E-07
5987.353	7.77E-07
5987.346	6.75E-07
5987.338	5.61E-07
5987.33	4.51E-07
5987.323	3.53E-07
5987.315	2.74E-07
5987.308	2.15E-07
5987.3	1.77E-07
5987.293	1.60E-07
5987.285	1.62E-07
5987.278	1.81E-07
5987.27	2.17E-07
5987.263	2.68E-07
5987.255	3.31E-07
5987.248	4.04E-07
5987.24	4.80E-07
5987.233	5.53E-07
5987.225	6.12E-07
5987.217	6.49E-07
5987.21	6.55E-07
5987.202	6.26E-07
5987.195	5.68E-07
5987.187	4.89E-07
5987.18	4.02E-07
5987.172	3.18E-07
5987.165	2.48E-07
5987.157	1.99E-07
5987.15	1.77E-07
5987.142	1.85E-07
5987.135	2.27E-07
5987.127	3.06E-07
5987.12	4.23E-07
5987.112	5.77E-07
5987.104	7.59E-07
5987.097	9.51E-07
5987.089	1.12E-06
5987.082	1.24E-06
5987.074	1.28E-06
5987.067	1.24E-06
5987.059	1.15E-06
5987.052	1.04E-06
5987.044	9.22E-07
5987.037	8.29E-07
5987.029	7.64E-07
5987.022	7.31E-07
5987.014	7.24E-07
5987.007	7.37E-07
5986.999	7.58E-07
5986.991	7.73E-07
5986.984	7.69E-07
5986.976	7.39E-07
5986.969	6.80E-07
5986.961	6.01E-07
5986.954	5.10E-07
5986.946	4.20E-07
5986.939	3.39E-07
5986.931	2.72E-07
5986.924	2.21E-07
5986.916	1.85E-07
5986.909	1.63E-07
5986.901	1.51E-07
5986.894	1.45E-07
5986.886	1.42E-07
5986.878	1.40E-07
5986.871	1.37E-07
5986.863	1.34E-07
5986.856	1.32E-07
5986.848	1.35E-07
5986.841	1.47E-07
5986.833	1.71E-07
5986.826	2.09E-07
5986.818	2.65E-07
5986.811	3.38E-07
5986.803	4.30E-07
5986.796	5.36E-07
5986.788	6.51E-07
5986.781	7.65E-07
5986.773	8.62E-07
5986.765	9.26E-07
5986.758	9.45E-07
5986.75	9.13E-07
5986.743	8.36E-07
5986.735	7.29E-07
5986.728	6.11E-07
5986.72	4.98E-07
5986.713	4.03E-07
5986.705	3.31E-07
5986.698	2.87E-07
5986.69	2.72E-07
5986.683	2.83E-07
5986.675	3.20E-07
5986.668	3.77E-07
5986.66	4.47E-07
5986.652	5.19E-07
5986.645	5.83E-07
5986.637	6.25E-07
5986.63	6.41E-07
5986.622	6.31E-07
5986.615	6.05E-07
5986.607	5.77E-07
5986.6	5.60E-07
5986.592	5.64E-07
5986.585	5.98E-07
5986.577	6.66E-07
5986.57	7.70E-07
5986.562	9.06E-07
5986.555	1.06E-06
5986.547	1.22E-06
5986.539	1.35E-06
5986.532	1.41E-06
5986.524	1.40E-06
5986.517	1.33E-06
5986.509	1.21E-06
5986.502	1.07E-06
5986.494	9.44E-07
5986.487	8.35E-07
5986.479	7.49E-07
5986.472	6.84E-07
5986.464	6.34E-07
5986.457	5.93E-07
5986.449	5.53E-07
5986.442	5.09E-07
5986.434	4.58E-07
5986.426	4.04E-07
5986.419	3.49E-07
5986.411	2.99E-07
5986.404	2.60E-07
5986.396	2.34E-07
5986.389	2.25E-07
5986.381	2.31E-07
5986.374	2.53E-07
5986.366	2.86E-07
5986.359	3.29E-07
5986.351	3.78E-07
5986.344	4.28E-07
5986.336	4.78E-07
5986.329	5.27E-07
5986.321	5.76E-07
5986.313	6.27E-07
5986.306	6.79E-07
5986.298	7.31E-07
5986.291	7.77E-07
5986.283	8.10E-07
5986.276	8.21E-07
5986.268	8.04E-07
5986.261	7.57E-07
5986.253	6.89E-07
5986.246	6.10E-07
5986.238	5.34E-07
5986.231	4.73E-07
5986.223	4.37E-07
5986.216	4.32E-07
5986.208	4.61E-07
5986.2	5.29E-07
5986.193	6.34E-07
5986.185	7.74E-07
5986.178	9.42E-07
5986.17	1.12E-06
5986.163	1.29E-06
5986.155	1.41E-06
5986.148	1.48E-06
5986.14	1.49E-06
5986.133	1.45E-06
5986.125	1.36E-06
5986.118	1.26E-06
5986.11	1.15E-06
5986.103	1.03E-06
5986.095	9.08E-07
5986.087	7.85E-07
5986.08	6.62E-07
5986.072	5.43E-07
5986.065	4.34E-07
5986.057	3.40E-07
5986.05	2.66E-07
5986.042	2.16E-07
5986.035	1.93E-07
5986.027	1.97E-07
5986.02	2.27E-07
5986.012	2.82E-07
5986.005	3.56E-07
5985.997	4.42E-07
5985.99	5.24E-07
5985.982	5.88E-07
5985.974	6.20E-07
5985.967	6.16E-07
5985.959	5.81E-07
5985.952	5.29E-07
5985.944	4.75E-07
5985.937	4.29E-07
5985.929	4.01E-07
5985.922	3.92E-07
5985.914	3.99E-07
5985.907	4.18E-07
5985.899	4.39E-07
5985.892	4.52E-07
5985.884	4.48E-07
5985.877	4.23E-07
5985.869	3.78E-07
5985.861	3.22E-07
5985.854	2.65E-07
5985.846	2.14E-07
5985.839	1.77E-07
5985.831	1.56E-07
5985.824	1.52E-07
5985.816	1.62E-07
5985.809	1.83E-07
5985.801	2.09E-07
5985.794	2.34E-07
5985.786	2.54E-07
5985.779	2.67E-07
5985.771	2.75E-07
5985.764	2.84E-07
5985.756	3.01E-07
5985.749	3.33E-07
5985.741	3.86E-07
5985.733	4.65E-07
5985.726	5.72E-07
5985.718	7.03E-07
5985.711	8.49E-07
5985.703	9.89E-07
5985.696	1.10E-06
5985.688	1.16E-06
5985.681	1.14E-06
5985.673	1.07E-06
5985.666	9.52E-07
5985.658	8.22E-07
5985.651	6.98E-07
5985.643	5.93E-07
5985.636	5.11E-07
5985.628	4.52E-07
5985.62	4.13E-07
5985.613	3.89E-07
5985.605	3.75E-07
5985.598	3.68E-07
5985.59	3.65E-07
5985.583	3.64E-07
5985.575	3.66E-07
5985.568	3.74E-07
5985.56	3.89E-07
5985.553	4.15E-07
5985.545	4.51E-07
5985.538	4.98E-07
5985.53	5.51E-07
5985.523	6.07E-07
5985.515	6.60E-07
5985.507	7.04E-07
5985.5	7.37E-07
5985.492	7.60E-07
5985.485	7.76E-07
5985.477	7.91E-07
5985.47	8.14E-07
5985.462	8.48E-07
5985.455	8.99E-07
5985.447	9.64E-07
5985.44	1.04E-06
5985.432	1.11E-06
5985.425	1.17E-06
5985.417	1.20E-06
5985.41	1.17E-06
5985.402	1.10E-06
5985.394	9.82E-07
5985.387	8.42E-07
5985.379	6.96E-07
5985.372	5.58E-07
5985.364	4.38E-07
5985.357	3.41E-07
5985.349	2.67E-07
5985.342	2.15E-07
5985.334	1.81E-07
5985.327	1.61E-07
5985.319	1.52E-07
5985.312	1.47E-07
5985.304	1.44E-07
5985.297	1.39E-07
5985.289	1.30E-07
5985.281	1.16E-07
5985.274	1.01E-07
5985.266	8.65E-08
5985.259	7.72E-08
5985.251	7.70E-08
5985.244	9.02E-08
5985.236	1.20E-07
5985.229	1.70E-07
5985.221	2.41E-07
5985.214	3.34E-07
5985.206	4.45E-07
5985.199	5.68E-07
5985.191	6.91E-07
5985.184	7.94E-07
5985.176	8.59E-07
5985.168	8.70E-07
5985.161	8.25E-07
5985.153	7.35E-07
5985.146	6.19E-07
5985.138	4.95E-07
5985.131	3.80E-07
5985.123	2.81E-07
5985.116	2.04E-07
5985.108	1.48E-07
5985.101	1.13E-07
5985.093	9.44E-08
5985.086	8.98E-08
5985.078	9.46E-08
5985.071	1.04E-07
5985.063	1.15E-07
5985.055	1.24E-07
5985.048	1.28E-07
5985.04	1.29E-07
5985.033	1.26E-07
5985.025	1.22E-07
5985.018	1.16E-07
5985.01	1.11E-07
5985.003	1.05E-07
5984.995	1.00E-07
5984.988	9.52E-08
5984.98	9.05E-08
5984.973	8.67E-08
[truncated: 19,244 more rows]
